# Supplementary material for: HybridMolGen: a unified framework for goal-directed molecular generation via multi-objective reinforcement learning
Source: Bioinformatics. 2026 Apr 4;42(5):btag170. doi: 10.1093/bioinformatics/btag170 (PMC13151887; doi:10.1093/bioinformatics/btag170)
Supplement: btag170_Supplementary_Data [file btag170_supplementary_data.zip]

Archive with 1 entries (1 files):
- code.rar
